# Supplementary material for: Why do different oceanic archipelagos harbour contrasting levels of species diversity? The macaronesian endemic genus Pericallis (Asteraceae) provides insight into explaining the ‘Azores diversity Enigma’
Source: BMC Evol Biol. 2016 Oct 8;16:202. doi: 10.1186/s12862-016-0766-1 (PMC5055660; doi:10.1186/s12862-016-0766-1)
Supplement: Additional file 4: Table S1. — Sample information for accessions used in the AFLP and morphological analyses (collector’s name(s), collection number, collection date, island, locality, altitude, latitude, longitude, analysis/es applied to sample, well number (AFLP), population code for AMOVA (AFLP) and morphometric data for each sample analysed (imputed and standardized)). (XLSX 81 kb) [file 12862_2016_766_MOESM4_ESM.xlsx]

## Sheet: Sheet1
Table S1 Jones et al Pericallis: Sample information for accessions used in the AFLP and morphological analyses (collector’s name(s), collection number, collection date, island, locality, altitude, latitude, longitude, analysis/es applied to sample, well number (AFLP), population code for AMOVA (AFLP) and morphometric data for each sample analysed (imputed and standardized)).
Archipelago/dataset	Taxon	Island	Collector(s)	Collection number (*= a replicate was sampled for AFLP analysis)	Herbarium	Collection date	Locality	Alitutude (m.s.l)	Latitude	Longitude	Analyses (A: only AFLP, M: only morphology, A and M:both)	Well (AFLP analyses)	Population code for AMOVA	Petiolar sinus length/width (log)	Leaf length/width ratio (log)	Leaf length/ length to the widest point (log)	Auricle length/width (log)	Auricle length (log)	Petiole length/leaf length (log)	Peduncle length (log)	Length of scales on the phyllary bract (log)	Number of scales on the phyllary bracts (log)	Branchiness - number of capitula derived from branch point three branches basal from terminus.	Capitula head width (log)	Ray floret corolla tube length (log)	Ray floret ligule length/width ratio (log)	Disc floret corolla tube length (log)	Number of auricles: none (zero), 1-3 (one), all (two)	Stem pubescence: glabrous (zero), sub-glabrous (one), hairs sparse (two), hairs dense (three)	Leaf adaxial indumentum:glabrous (zero), hairs sparse (one), hairs dense (two)	Leaf abaxial indumentum colour. Pink pigment: absent (zero), present (one)	Ray floret colour pink pigment: absent (zero), present (one)	Disc floret colour. Pink pigment: absent (zero), present (one)	Number of ray florets (log)	Peduncle pubescence: glabrous, dense	Position of scales on the phyllary bracts: absent: (zero) centre and top (one), centre and bottom (two), entire surface (three)
Canaries	Pericallis cruenta	Tenerife	Jones, K.; Reyes-Betancort, A.	243.1	BM, ORT	2011/3/30	Road to Agua mansa from Orotava	570	28.3652	-16.5149	A and M	C1	C2	0.0889187	3.43528	0.21765	-0.0104614	-0.472683	0.158474	0.481487	1.9342	0.733833	-0.211558	1.56357	1.72175	1.90036	1.45276	one	three	one	two	one	zero	thirteen	dense	allover
Canaries	Pericallis cruenta	Tenerife	Jones, K.; Reyes-Betancort, A.	317.1	BM, ORT	2012/5/14	Just before El Balago, roadside	941	28.35	-16.5167	A and M	A2	C2	0.331309	0.0439239	-0.462311	-0.0980551	-0.159519	0.169452	-0.884866	-0.847389	-1.02202	0.249529	-1.12203	-0.63999	0.723017	0.128383	one	two	one	two	one	one	twelve	glabrous	centretop
Canaries	Pericallis cruenta	Tenerife	Jones, K.; Reyes-Betancort, A.	319.1	BM, ORT	2012/5/14	Pista Benijos	711	28.35	-16.5167	A and M	E1	C2	-0.269274	-0.202774	0.260539	-0.462848	2.5734	-0.392208	1.1849	-0.551476	0.441191	-0.211558	-0.994654	-0.403816	0.935941	-1.10139	one	one	one	two	one	one	twelve	glabrous	centretop
Canaries	Pericallis cruenta	Tenerife	Jones, K.; Reyes-Betancort, A.	356.1	BM, ORT	2012/5/17	10 km south of Esperanca road side	954	28.4167	-16.4	A and M	G1	C1	-0.738709	-0.831273	-1.39043	-0.158875	-0.762786	0.158474	-0.0293249	0.380653	-0.485021	2.55496	-0.240987	-0.0200326	-0.166254	0.0337851	one	three	two	two	one	one	twelve	glabrous	centretop
Canaries	Pericallis cruenta	Tenerife	Jones, K.; Reyes-Betancort, A.	358.1	BM, ORT	2012/5/19	Pista fuente fria, towards la Herradura	969	28.4333	-16.4	A and M	G11	C1	0.498056	-0.623149	0.512711	-0.203506	-0.762786	1.40429	-0.127021	-0.255562	-0.729376	1.1717	-0.442672	-0.226685	1.63734	0.147303	one	two	one	two	one	one	twelve	glabrous	centretop
Canaries	Pericallis cruenta	Tenerife	Jones, K.; Reyes-Betancort, A.	359.1	BM, ORT	2012/5/19	Pista La Herradura. North facing slope	554	28.4333	-16.3833	A and M	H11	C1	1.06702	1.35403	0.202897	0.957929	-0.327631	1.03444	1.68315	-0.0780136	-0.777662	2.55496	-0.739893	-0.167641	-0.00342945	-0.571643	one	two	one	two	one	one	twelve	glabrous	centretop
Canaries	Pericallis cruenta	Tenerife	Jones, K.; Reyes-Betancort, A.	361.1	BM, ORT	2012/5/19	La esperanza, beginning of Pista del Rayo	701	28.4333	-16.3667	A and M	C2	C1	0.562742	1.66622	-0.254446	-0.225493	-0.762786	1.44322	0.933682	0.0847389	-0.777662	0.249529	-0.410827	0.216141	0.347269	-0.855438	one	two	one	two	one	one	twelve	glabrous	centretop
Canaries	Pericallis echinata	Tenerife	Jones, K.; Reyes-Betancort, A.	195.1	BM, ORT	2011/3/26	El Fraile de cliff	879	28.362	-16.8948	A and M	H2	E4	0.314635	-0.2069	0.0258612	-0.0666877	-0.762786	-1.35986	0.929495	1.16482	1.12451	-0.211558	1.76526	2.13506	0.572718	2.5501	zero	two	one	one	one	zero	thirteen	dense	allover
Canaries	Pericallis echinata	Tenerife	Jones, K.; Reyes-Betancort, A.	201.1	BM, ORT	2011/3/27	Lomo de Guague (Just above La Masca)	685	28.3154	-16.717	A and M	F2	E4	-0.889187	-0.102838	1.05857	0.251075	-0.110054	-0.114047	0.598723	-0.255562	-0.0460578	0.249529	0.34284	0.127576	-0.141204	0.0716244	zero	one	one	two	one	zero	thirteen	dense	allover
Canaries	Pericallis echinata	Tenerife	Jones, K.; Reyes-Betancort, A.	232.2	BM, ORT	2011/03/30	Guia de Isora - Barranco de Tagara	382	28.2043	-16.7512	A and M	E3	E1	-0.588231	1.56216	0.763512	-0.901098	-0.218842	-0.483897	1.33842	1.32758	0.880154	1.1717	2.40216	2.04649	1.07372	2.20954	one	two	one	two	one	zero	fourteen	dense	allover
Canaries	Pericallis echinata	Tenerife	Jones, K.; Reyes-Betancort, A.	232.3	BM, ORT	2011/03/30	Guia de Isora - Barranco de Tagara	506	28.2043	-16.7512	A and M	E4	E1	0.0889187	3.43528	0.21765	-0.0104614	-0.472683	0.158474	0.481487	1.9342	0.733833	-0.211558	1.56357	1.72175	1.90036	1.45276	one	three	one	two	one	zero	thirteen	dense	allover
Canaries	Pericallis echinata	Tenerife	Jones, K.; Reyes-Betancort, A.	338.1	BM, ORT	2012/5/15	Near turning to Barranco del Infierno	590	28.1333	-16.6833	A and M	G3	E2	0.0889187	-1.14346	0.143885	-0.236655	0.0349979	-0.717486	0.435431	1.83063	2.05072	-0.211558	1.71218	2.10553	2.53913	3.34472	one	two	one	two	one	one	twelve	dense	allover
Canaries	Pericallis echinata	Tenerife	Jones, K.; Reyes-Betancort, A.	345.1	BM, ORT	2012/5/17	Barranco del Infierno path with lots of Pinus and Sonchus	891	28.1448	-16.6958	A and M	C4	E2	0.991785	0.521535	-0.534754	-0.374986	-0.762786	3.3898	1.06767	1.50512	2.29508	0.710616	0.385301	-0.521903	2.05066	-0.0418935	one	three	one	two	one	one	twelve	dense	allover
Canaries	Pericallis cruenta	Tenerife	Jones, K.; Reyes-Betancort, A.	355.1	BM, ORT	2012/5/17	Further up road from 354 (Road Arafo to Esperanca in pine forest, path leading into pine forest)	1433	28.3833	-16.4333	A and M	F1	C3	0.0136798	0.105286	-0.918332	-0.156213	-0.762786	0.54779	0.646176	-0.403519	-0.53477	0.291923	-0.400212	-0.728555	0.447468	-0.0986524	one	three	one	two	one	one	twelve	glabrous	centretop
Canaries	Pericallis echinata	Tenerife	Jones, K.; Padrón Mederos, M. A.	197.1*	BM, ORT	2011/3/26	Above las Portelas	1036	28.3271	-16.8448	A and M	G4	E4	1.96989	-0.623149	0.497958	-0.183752	-0.762786	1.28749	1.72921	1.71226	1.31912	-0.211558	0.767442	1.27892	-0.329078	0.84733	zero	two	one	one	one	zero	twelve	dense	allover
Canaries	Pericallis murrayi	El Hierro	Jones, K.; Carine, M.; Reyes-Betancort, A.	158.1	BM, ORT	2011/3/23	Below El Pinar at southern most poin tof Pericallis towards La Restinga	986	27.6924	-17.9792	A and M	A6	M2	1.74417	-0.519087	-0.283952	0.972066	-0.182579	0.54779	-0.644812	-0.521884	-0.53477	-0.672645	-0.623128	-0.699033	-0.9929	0.0148654	one	two	one	two	zero	zero	thirteen	glabrous	centretop
Canaries	Pericallis murrayi	El Hierro	Jones, K.; Carine, M.; Reyes-Betancort, A.	159.1	BM, ORT	2011/3/23	Road between El Pinar and San Andres (H1401) before the turning for Isora	1034	27.7518	-17.9425	A and M	B6	M3	2.948	0.625598	-0.07741	1.81322	0.796519	-0.581226	-0.840205	-0.00403519	-0.0460578	-0.672645	-0.177296	0.806577	-1.2434	-0.363527	one	two	one	two	zero	zero	thirteen	glabrous	centretop
Canaries	Pericallis murrayi	El Hierro	Jones, K.; Carine, M.; Reyes-Betancort, A.	163.1	BM, ORT	2011/3/23	La Llania	1275	27.7335	-18.0348	A and M	G5	M3	0.766069	-0.519087	-1.13963	1.09223	1.48551	-0.444965	-0.896031	0.513814	-0.436735	-0.672645	-0.729278	0.334229	-0.504427	0.960847	one	one	zero	two	zero	zero	thirteen	glabrous	centretop
Canaries	Pericallis murrayi	El Hierro	Jones, K.; Carine, M.; Reyes-Betancort, A.	170.1	BM, ORT	2011/3/23	Road down El Golfo, close to Belgara alta	277	27.753	-17.9899	A and M	E6	M2	-0.0615591	0.00122426	0.379934	-0.773864	2.8635	-1.55452	-0.549907	0.0403519	-0.144093	-0.211558	-0.506363	0.0390109	-1.21835	-0.0797328	one	one	zero	two	zero	zero	thirteen	glabrous	centretop
Canaries	Pericallis murrayi	El Hierro	Jones, K.; Carine, M.; Reyes-Betancort, A.	173.1	BM, ORT	2011/3/23	Down path near to Arbol Santo Garoe	406	27.7817	-17.9511	A and M	F6	M2	0.239396	-1.24752	-1.36092	-0.173038	0.94157	-0.289239	-0.986749	0.0551476	-0.436735	-0.211558	-0.814199	-0.758077	-0.792501	-0.552724	one	two	zero	two	zero	zero	thirteen	glabrous	centretop
Canaries	Pericallis murrayi	El Hierro	Jones, K.; Carine, M.; Reyes-Betancort, A.	174.1	BM, ORT	2011/3/24	Just before Cross of Ermita	496	27.7255	-18.1171	A and M	G6	M1	-1.41586	-0.2069	0.940549	-0.208381	1.37673	-0.464431	-0.410341	0.42504	-0.290414	-0.672645	-0.888504	-1.37803	-1.13067	-0.23109	one	one	one	two	zero	zero	thirteen	glabrous	centretop
Canaries	Pericallis papyraceus	La Palma	Jones, K.; Carine, M.	134.2	BM, ORT	2011/3/19	Road from Santa Cruz to Fuencaliente, Mazo and up path Camino Callejon de Brito	788	28.5529	-17.7925	A and M	D10	P2	-0.437753	0.833722	1.16184	0.0626281	-0.762786	-0.892679	-0.884866	-0.876981	-0.827411	-0.672645	-0.580668	-0.81712	-0.454327	-0.155411	zero	zero	zero	one	one	one	eight	glabrous	absent
Canaries	Pericallis papyraceus	La Palma	Jones, K.; Carine, M.	136.1	BM, ORT	2011/3/19	Pine wood north of Fuencaliente	920	28.5072	-17.8261	A and M	H6	P2	0.0889187	0.00122426	0.512711	-0.158901	0.68773	-0.698021	-0.936505	-1.09892	-0.777662	-0.672645	-0.283447	-0.846642	-1.56905	-0.174331	one	zero	zero	one	one	one	eight	glabrous	centretop
Canaries	Pericallis papyraceus	La Palma	Jones, K.; Carine, M.	139.1	BM, ORT	2011/3/19	Just before Jedey, up the west coast around 10km from Fuencaliente	1076	28.5749	-17.8734	A and M	B7	P2	-1.56634	-0.831273	0.143885	-0.11649	0.796519	-1.12627	-0.930923	-1.39483	-0.875697	-0.672645	-0.908362	-0.903627	-0.992525	-0.853214	one	one	zero	two	one	one	eight	glabrous	centretop
Canaries	Pericallis papyraceus	La Palma	Jones, K.; Carine, M.	140.2	BM, ORT	2011/3/19	LP210 1 km up road to Mendo from the road leading north from Fuencaliente	909	28.5562	-17.8637	A and M	E8	P2	-0.588231	-0.2069	-0.07741	0.392445	-0.291368	-0.114047	-0.487102	-0.507088	-0.827411	-0.672645	-1.29188	-0.374294	-1.05552	0.260821	one	zero	zero	two	one	one	eight	glabrous	centretop
Canaries	Pericallis papyraceus	La Palma	Jones, K.; Carine, M.	140.3	BM, ORT	2011/3/19	LP210 1 km up road to Mendo from the road leading north from Fuencaliente	537	28.5562	-17.8637	A and M	F8	P2	-0.738709	0.521535	-0.726543	0.00157825	-0.762786	-0.581226	-0.95744	-0.566271	-1.02202	-0.672645	-0.909734	-0.521903	-0.529477	-0.420286	one	zero	zero	two	one	one	eight	glabrous	absent
Canaries	Pericallis papyraceus	La Palma	Jones, K.; Carine, M.; Reyes-Betancort, A.	141.1	BM, ORT	2011/3/19	El Jesus, board of Arecida.	1769	28.693	-17.9465	A and M	D7	P1	0.540352	1.04185	0.483205	-0.0411321	-0.762786	-0.79535	-1.09422	-0.847389	-0.681091	0.249529	-0.538797	-0.579382	-0.318981	-0.506025	one	zero	zero	two	one	one	eight	glabrous	centretop
Canaries	Pericallis papyraceus	La Palma	Jones, K.; Carine, M.	142.1	BM, ORT	2011/3/19	Road from Las Tricias to Las Muchachas Hoya Grande	786	28.7757	-17.9579	A and M	E7	P1	-0.212037	-0.102838	-1.64123	-0.0809579	-0.762786	0.392064	-0.0265336	-0.32954	-0.973732	-0.672645	-0.0923761	-0.344772	-1.06805	-0.685161	zero	one	zero	two	one	one	eight	glabrous	centretop
Canaries	Pericallis papyraceus	La Palma	Jones, K.; Carine, M.	143.1	BM, ORT	2011/3/19	Steep road leading from Hoya Grande to to Roque de Los Muchachos	1119	28.7856	-17.9187	A and M	A7	P1	0.540352	0.417473	-0.460989	-0.0250018	-0.762786	-0.912144	-0.907196	-0.729024	-0.875697	-0.672645	-0.867274	-0.994251	-0.479377	-0.174331	zero	one	zero	two	one	one	eight	glabrous	centretop
Canaries	Pericallis papyraceus	La Palma	Jones, K.; Carine, M.	144.2	BM, ORT	2011/3/19	Road to Barlovento coast	1119	28.8066	-17.8663	A and M	B8	P1	-0.738709	1.35403	-0.85932	-0.116047	-0.762786	-1.39879	-1.20168	-2.03104	-0.53477	3.93823	-1.18573	-1.58469	-0.554527	-1.40411	one	one	zero	one	one	one	eight	glabrous	centretop
Canaries	Pericallis papyraceus	La Palma	Jones, K.; Carine, M.	145.1	BM, ORT	2011/3/19	Just before Mirador de la Tosco	1119	28.8269	-17.8152	A and M	G7	P1	1.51846	0.937784	-1.52321	-0.151534	-0.762786	-0.464431	-1.26169	-2.28257	-0.388449	1.1717	-0.909734	-1.4666	-1.35612	-1.25275	zero	two	zero	two	one	one	eight	glabrous	centretop
Canaries	Pericallis papyraceus	La Palma	Jones, K.; Carine, M.	144.3*	BM, ORT	2011/3/19	Road to Barlovento coast	671	28.8066	-17.8663	A and M	D8	P1	-0.738709	-0.519087	1.66345	3.07849	-0.0737908	-1.14573	-1.15981	-1.88309	-0.681091	-0.672645	-1.22819	-1.40756	-0.542002	-1.10139	one	one	zero	one	one	one	eight	glabrous	centretop
Canaries	Pericallis steetzii	La Gomera	Jones, K.; Carine, M.	205.1	BM, ORT	2011/3/28	Near to Pajaritos, along the path	671	28.1093	-17.245	A and M	G8	S1	-0.0615591	0.833722	0.232403	-0.837481	-0.00126498	-0.522828	-0.54572	0.336266	1.85611	-0.211558	-0.113606	-0.433337	-0.404227	-0.155411	one	three	one	two	one	zero	thirteen	dense	centrebase
Canaries	Pericallis steetzii	La Gomera	Jones, K.; Reyes-Betancort, A.	207.1	BM, ORT	2011/3/28	Near Los Roques, Zarcita (name of rock)	986	28.1144	-17.2125	A and M	A9	S1	-1.1149	-1.0394	1.29462	-0.74559	1.34046	-0.814815	0.9602	-0.137196	-0.290414	-0.672645	-0.389597	-0.0495544	-0.429277	-0.666242	one	one	zero	two	zero	zero	twelve	dense	allover
Canaries	Pericallis steetzii	La Gomera	Jones, K.; Reyes-Betancort, A.	214.1	BM, ORT	2011/3/28	Close to Arure - Epina junction.	1115	28.1498	-17.2948	A and M	C9	S1	-1.64158	-0.102838	-0.431482	0.0060253	-0.762786	0.430996	-0.774609	-0.373927	-0.144093	-0.672645	-0.219757	-0.344772	-0.141204	-0.666242	one	two	zero	two	zero	zero	thirteen	dense	allover
Canaries	Pericallis steetzii	La Gomera	Jones, K.; Reyes-Betancort, A.	217.1	BM, ORT	2011/3/29	Before Epina road to Toguluche	1570	28.1581	-17.2891	A and M	D9	S1	0.540352	-0.102838	-0.85932	-0.170596	-0.762786	1.03444	-0.263796	-0.758615	0.782119	0.249529	-0.0634855	-0.108271	0.211073	-0.0595686	one	three	zero	one	zero	zero	thirteen	dense	allover
Canaries	Pericallis steetzii	La Gomera	Jones, K.; Reyes-Betancort, A.	219.1	BM, ORT	2011/3/29	Chere le pin	1424	28.1223	-17.2508	A and M	E9	S1	0.0136798	-0.727211	-0.534754	0.102635	0.216312	-0.522828	-0.0446772	-0.418314	1.31912	-0.672645	-0.198526	-0.285728	-0.642201	-0.401367	one	two	zero	two	zero	zero	thirteen	dense	allover
Canaries	Pericallis steetzii	La Gomera	Jones, K.; Reyes-Betancort, A.	221.1	BM, ORT	2011/3/29	Near to El Rojo road side	868	28.1585	-17.2422	A and M	F9	S1	-0.0615591	-1.14346	0.379934	-0.201312	-0.291368	0.430996	-0.174474	-0.151992	-0.827411	-0.672645	0.0880795	-0.108598	0.685442	1.07437	one	two	zero	one	zero	zero	twelve	sparse	allover
Canaries	Pericallis steetzii	La Gomera	Jones, K.; Reyes-Betancort, A.	224.1	BM, ORT	2011/3/29	Just after Mirador de Vallehermoso	1097	28.1753	-17.2718	A and M	G9	S2	0.314635	0.00122426	-0.416729	-0.98592	0.288838	-1.02894	-0.827644	-0.359132	-0.777662	-0.672645	0.0137743	-1.2009	0.0967701	-1.08247	one	two	zero	two	zero	zero	thirteen	sparse	allover
Canaries	Pericallis steetzii	La Gomera	Jones, K.; Reyes-Betancort, A.	225.1	BM, ORT	2011/3/29	Just before Tunel de Agulo	1097	28.1921	-17.1988	A and M	H8	S2	0.314635	0.625598	2.44536	-0.0352477	-0.762786	0.839777	0.0920977	-0.166788	0.831868	-0.672645	0.937283	1.04275	0.272119	0.582455	one	two	one	two	zero	zero	thirteen	dense	centrebase
Canaries	Pericallis steetzii	La Gomera	Jones, K.; Reyes-Betancort, A.	226.1	BM, ORT	2011/3/30	Tamargada	1160	28.1838	-17.2366	A and M	H9	S2	-0.362515	-1.45565	0.40944	0.0852758	-0.762786	-0.912144	-0.759256	-0.950959	-0.973732	-0.672645	-0.654973	-1.37803	-0.216353	-1.74466	one	two	zero	two	zero	zero	thirteen	dense	centrebase
Canaries	Pericallis steetzii	La Gomera	Jones, K.; Reyes-Betancort, A.	227.1	BM, ORT	2011/3/30	Further up road from Tamargada	969	28.1863	-17.2254	A and M	A10	S2	2.04513	-0.415025	-1.68549	-0.270883	-0.762786	2.31918	0.0418538	-0.0928093	-0.485021	0.249529	0.491451	-0.13812	-1.55652	-0.458126	one	two	zero	two	zero	zero	twelve	dense	centrebase
Canaries	Pericallis echinata	Tenerife	Jones, K.; Reyes-Betancort, A.	315.3	BM, ORT	2012/05/14	El Burgado	98	28.4	-16.5667	A and M	F3	E3	-2.09301	-2.18408	-0.505248	0.0261092	-0.762786	0.236338	0.164672	0.2179	0.196835	0.249529	0.746212	-0.31525	0.109295	-1.23383	zero	two	zero	one	one	one	twelve	dense	allover
Canaries	Pericallis steetzii	La Gomera	Jones, K.; Reyes-Betancort, A.	229.1*	BM, ORT	2011/3/30	South of Hermigua close to Mulagua water reserve	1041	28. 08678	-17.1185	A and M	B10	S1	-0.588231	-0.623149	-0.180681	-1.02833	-0.146317	-0.581226	0.0125449	-0.921368	-0.973732	-0.672645	1.12835	-0.433337	-0.341603	0.979767	one	two	zero	two	one	zero	ten	dense	centrebase
Canaries	Pericallis cruenta	Tenerife	Jones, K.; Reyes-Betancort, A.	245.1	BM, ORT	2011/3/30	Near turning for Recreative zone of La Caldera of L'Orotava	698	28.3601	-16.5034	M			-0.738709	-0.310962	0.7045	-0.780933	-0.545208	1.44322	-0.145575	-0.207894	-0.21044	0.0833303	-0.612513	-0.226685	0.0341454	-1.0068	one	two	one	two	one	one	thirteen	glabrous	centretop
Canaries	Pericallis cruenta	Tenerife	Jones, K.; Reyes-Betancort, A.	316.1	BM, ORT	2012/5/14	Road between Orotava and Agua Mansa	813	28.3667	-16.5167	M			0.240588	1.4581	-1.0216	-0.554739	1.41299	0.197406	0.078141	-0.0188309	-0.827411	0.249529	-0.761123	-0.610468	-0.216353	-0.666242	one	three	two	two	one	one	eleven	glabrous	centretop
Canaries	Pericallis cruenta	Tenerife	Jones, K.; Reyes-Betancort, A.	316.2	BM, ORT	2012/5/14	Road between Orotava and Agua Mansa	813	28.3667	-16.5167	M			0.55081	1.04185	-1.15438	-0.209091	-0.762786	1.40429	0.646176	0.129126	-1.02202	-0.672645	-0.792969	0.0390109	0.234544	-0.268929	one	one	one	two	one	one	twelve	glabrous	centretop
Canaries	Pericallis cruenta	Tenerife	Jones, K.; Reyes-Betancort, A.	317.2	BM, ORT	2012/5/14	Just before El Balago, roadside	941	28.35	-16.5167	M			-0.24119	0.209349	0.660241	-0.590082	1.95693	-0.717486	-0.400571	-0.403519	-1.02202	-0.211558	-0.771739	0.0980544	0.397369	-1.10139	one	two	one	two	one	one	twelve	glabrous	absent
Canaries	Pericallis cruenta	Tenerife	Jones, K.; Reyes-Betancort, A.	319.2	BM, ORT	2012/5/14	Pista Benijos	954	28.35	-16.5167	M			-2.01777	0.625598	0.291416	0.32176	2.50087	-0.892679	-0.769026	-0.403519	-0.973732	-0.211558	-0.432057	-1.02377	-0.216353	-1.08247	one	two	one	two	one	one	twelve	glabrous	centretop
Canaries	Pericallis cruenta	Tenerife	Jones, K.; Reyes-Betancort, A.	356.2	BM, ORT	2012/5/17	10 km south of Esperanca road side	1245	28.4167	-16.4	M			0.330538	0.273889	-0.187468	-1.09902	-0.43642	0.495525	2.69222	0.528609	0.196835	-0.672645	-0.612513	-0.197163	1.91289	-0.571643	one	three	one	two	one	one	twelve	glabrous	centretop
Canaries	Pericallis cruenta	Tenerife	Jones, K.; Reyes-Betancort, A.	357.1	BM, ORT	2012/5/17	La Esperanza, track from Agua Gracia to Lomo de la jara	1245	28.45	-16.4	M			0.991785	-0.623149	0.202897	-0.759727	-0.581471	0.839777	-0.196804	0.42504	-0.875697	-0.211558	-0.899119	0.0390109	0.810692	-0.287849	one	three	one	two	one	one	twelve	glabrous	centretop
Canaries	Pericallis cruenta	Tenerife	Jones, K.; Reyes-Betancort, A.	357.2	BM, ORT	2012/5/17	La Esperanza, track from Agua Gracia to Lomo de la jara	969	28.45	-16.4	M			-0.813948	-0.623149	-1.4937	0.894312	-0.545208	2.00773	1.17094	-0.388723	-0.875697	-0.211558	-1.19634	0.36375	0.622818	0.677053	one	three	one	two	one	one	twelve	glabrous	centretop
Canaries	Pericallis cruenta	Tenerife	Jones, K.; Reyes-Betancort, A.	358.2	BM, ORT	2012/5/19	Pista fuente fria, towards la Herradura	554	28.4333	-16.4	M			0.604741	0.209349	-0.37247	-0.738521	-0.653997	0.469927	0.207938	-0.403519	-0.192379	1.1717	-0.548823	-0.699033	2.06319	-0.458126	one	three	one	two	one	one	twelve	glabrous	centretop
Canaries	Pericallis cruenta	Tenerife	Jones, K.; Reyes-Betancort, A.	359.2	BM, ORT	2012/5/19	Pista La Herradura. North facing slope	646	28.4333	-16.3833	M			1.74417	1.14591	-1.31666	-0.710247	-0.363894	-0.522828	0.0432495	0.0255562	-0.923983	1.63279	-0.612513	-1.05329	0.17192	-1.06355	one	three	one	two	one	one	twelve	glabrous	centretop
Canaries	Pericallis echinata	Tenerife	Jones, K.; Carine, M.; Reyes-Betancort, A.	194.2	BM, ORT	2011/3/26	Playa de San Marcos	961	28.3771	-16.7233	M			0.239396	1.04185	-0.593766	-0.128372	-0.762786	0.236338	1.86598	0.809727	2.39165	-0.672645	2.10494	0.68849	-0.354128	0.431098	zero	two	zero	one	one	zero	seventeen	dense	allover
Canaries	Pericallis echinata	Tenerife	Jones, K.; Carine, M.; Reyes-Betancort, A.	194.5	BM, ORT	2011/3/26	Playa de San Marcos	879	28.3771	-16.7233	M			-0.738709	-0.831273	0.247157	-0.0161894	-0.762786	-0.114047	0.663199	0.587792	0.29487	-0.123789	2.50831	0.954186	-0.629676	1.13112	zero	two	zero	two	one	zero	thirteen	dense	allover
Canaries	Pericallis echinata	Tenerife	Jones, K.; Carine, M.; Reyes-Betancort, A.	195.2	BM, ORT	2011/3/26	El Fraile de cliff	XXX	28.362	-16.8948	M			0.0889187	-0.310962	-0.121669	-0.230766	-0.762786	2.02719	1.33842	0.42504	0.733833	-0.211558	3.03906	1.42653	0.910891	2.68253	zero	two	zero	one	one	zero	eleven	dense	allover
Canaries	Pericallis echinata	Tenerife	Jones, K.; Carine, M.; Reyes-Betancort, A.	196.2	BM, ORT	2011/3/26	El Palmar Valley (just before)	XXX	28.352	-16.8443	M			0.389874	-0.102838	0.483205	-0.106165	-0.762786	0.41153	0.28749	0.336266	0.587512	-0.211558	0.947898	1.83984	0.522618	0.525696	zero	two	one	one	one	zero	eleven	dense	allover
Canaries	Pericallis echinata	Tenerife	Jones, K.; Carine, M.; Reyes-Betancort, A.	196.5	BM, ORT	2011/3/26	El Palmar Valley (just before)	930	28.352	-16.8443	M			-0.66347	-0.415025	-1.0216	-0.162432	-0.762786	-0.698021	1.93018	0.528609	1.51372	3.01605	1.52111	0.924664	-0.153729	0.412178	zero	two	one	two	one	zero	eleven	dense	allover
Canaries	Pericallis echinata	Tenerife	Jones, K.; Carine, M.; Reyes-Betancort, A.	197.3	BM, ORT	2011/3/26	Above las Portelas	930	28.3271	-16.8448	M			-0.66347	1.66622	2.51912	0.00213721	-0.762786	0.0806113	0.520566	2.30409	1.61176	0.249529	-0.0180708	0.511359	-0.0410043	0.260821	zero	one	zero	one	one	zero	twelve	dense	allover
Canaries	Pericallis echinata	Tenerife	Jones, K.; Carine, M.; Reyes-Betancort, A.	198.1	BM, ORT	2011/3/26	Lomo de Guague (Just above La Masca)	1030	28.3011	-16.8272	M			-1.71681	0.72966	1.54542	0.0811204	0.242085	-1.80757	1.19048	1.81583	1.56347	-0.211558	1.66972	2.81406	1.81269	1.41492	one	two	one	two	one	zero	twelve	dense	allover
Canaries	Pericallis echinata	Tenerife	Jones, K.; Carine, M.; Reyes-Betancort, A.	198.2	BM, ORT	2011/3/26	Lomo de Guague (Just above La Masca)	1030	28.3011	-16.8272	M			0.783457	0.753101	-0.383875	-0.423626	-1.30484	1.33513	0.646176	0.86891	1.22108	2.55496	1.53172	1.89888	3.41588	1.33924	one	one	one	two	one	zero	twelve	dense	allover
Canaries	Pericallis echinata	Tenerife	Jones, K.; Carine, M.; Reyes-Betancort, A.	201.3	BM, ORT	2011/3/27	Lomo de Guague (Just above La Masca)	685	28.3154	-16.717	M			-0.35357	-0.623149	1.19135	-0.738521	0.977833	-0.736952	0.178629	-0.477497	1.3674	0.249529	-0.0180708	-0.521903	-0.128679	0.0716244	one	two	zero	two	one	zero	thirteen	dense	allover
Canaries	Pericallis echinata	Tenerife	Jones, K.; Reyes-Betancort, A.	338.2	BM, ORT	2012/5/15	Near turning to Barranco del Infierno	590	28.1333	-16.6833	M			-1.41586	-1.14346	2.16505	2.59783	0.977833	-0.211376	4.67266	2.31889	2.53797	-0.672645	1.04343	1.98745	0.660392	1.24464	one	three	one	two	one	one	twelve	dense	allover
Canaries	Pericallis echinata	Tenerife	Jones, K.; Reyes-Betancort, A.	342.4	BM, ORT	2012/5/17	Northern end of Barrando del Infierno	685	28.1398	-16.6958	M			-1.34062	-0.519087	2.26832	0.0586148	-0.762786	0.898175	0.484279	2.06736	3.26957	-0.325087	0.586986	0.481837	-0.0410043	-0.0418935	one	three	one	two	one	one	twelve	dense	allover
Canaries	Pericallis echinata	Tenerife	Jones, K.; Reyes-Betancort, A.	342.5	BM, ORT	2012/5/17	Northern end of Barrando del Infierno	891	28.1398	-16.6958	M			0.465113	0.313411	-0.165928	-0.441643	-0.291368	-0.56176	0.0111493	2.70358	1.41715	-0.211558	0.990358	1.33797	0.485043	1.60412	one	three	one	two	one	one	twelve	dense	allover
Canaries	Pericallis echinata	Tenerife	Jones, K.; Reyes-Betancort, A.	355.2	BM, ORT	2012/5/17	Further up road from 354 (Road Arafo to Esperanca in pine forest, path leading into pine forest)	1376	28.3833	-16.4333	M			0.452281	0.209349	-0.85932	-0.180106	1.08662	-0.951076	0.762016	-0.551476	-0.923983	3.01605	0.0562344	-0.610468	2.02561	-0.987876	one	two	one	two	one	one	twelve	glabrous	absent
Canaries	Pericallis murrayi	El Hierro	Jones, K.; Carine, M.; Reyes-Betancort, A.	158.3	BM, ORT	2011/3/23	Below El Pinar at southern most poin tof Pericallis towards La Restinga	1034	27.6924	-17.9792	M			-0.66347	-0.415025	1.10283	0.0612539	-0.762786	0.294735	-0.862535	-0.344336	-0.875697	-0.211558	-1.12203	-0.610468	-1.35612	-0.533804	one	two	one	two	zero	zero	twelve	glabrous	centretop
Canaries	Pericallis murrayi	El Hierro	Jones, K.; Carine, M.; Reyes-Betancort, A.	159.2	BM, ORT	2011/3/23	Road between El Pinar and San Andres (H1401) before the turning for Isora	708	27.7518	-17.9425	M			-0.0615591	-0.831273	-1.0216	1.51634	1.15915	0.0222139	-0.565259	0.158717	-0.3387	-0.672645	-0.209142	0.393272	-0.830075	0.771651	one	two	zero	two	zero	zero	thirteen	glabrous	centretop
Canaries	Pericallis murrayi	El Hierro	Jones, K.; Carine, M.; Reyes-Betancort, A.	163.3	BM, ORT	2011/3/23	La Llania	1275	27.7335	-18.0348	M			-0.437753	-1.0394	-1.28716	-0.547671	2.06572	-0.814815	-0.642021	0.129126	-0.388449	-0.672645	-0.665588	-0.492381	-1.15572	-0.477045	one	two	zero	two	zero	zero	thirteen	glabrous	centretop
Canaries	Pericallis murrayi	El Hierro	Jones, K.; Carine, M.; Reyes-Betancort, A.	166.1	BM, ORT	2011/3/23		843			M			1.06702	-0.831273	-1.39043	2.95126	1.08662	1.57948	-0.965814	1.04646	-0.923983	-0.672645	-1.14326	-0.876164	-0.86765	-1.08247	one	two	zero	two	zero	zero	twelve	glabrous	centretop
Canaries	Pericallis murrayi	El Hierro	Jones, K.; Carine, M.; Reyes-Betancort, A.	166.3	BM, ORT	2011/3/23		843			M			1.2175	-0.310962	-1.22815	-0.413368	0.470153	-0.367102	-0.414528	-0.151992	-0.388449	-0.672645	-0.474517	0.216141	-0.554527	0.695972	one	zero	zero	one	zero	zero	thirteen	glabrous	centretop
Canaries	Pericallis murrayi	El Hierro	Jones, K.; Carine, M.; Reyes-Betancort, A.	170.2	BM, ORT	2011/3/23	Road down El Golfo, close to Belgara alta	406	27.753	-17.9899	M			0.389874	0.00122426	0.571723	-0.25786	2.35582	-1.43772	-0.749487	-0.950959	0.685547	-0.211558	-0.538208	-0.374294	-0.592102	-0.817599	one	one	zero	two	zero	zero	thirteen	glabrous	centretop
Canaries	Pericallis murrayi	El Hierro	Jones, K.; Carine, M.; Reyes-Betancort, A.	173.3	BM, ORT	2011/3/23	Down path near to Arbol Santo Garoe	496	27.7817	-17.9511	M			-0.0615591	0.521535	1.33888	-0.208381	2.8635	-0.79535	-0.650395	0.306674	-0.777662	0.710616	-0.0923761	0.275185	-1.2935	-0.779759	one	one	zero	two	zero	zero	thirteen	glabrous	centretop
Canaries	Pericallis murrayi	El Hierro	Jones, K.; Carine, M.; Reyes-Betancort, A.	174.3	BM, ORT	2011/3/24	Just before Cross of Ermita	626	27.7255	-18.1171	M			-0.738709	0.105286	0.512711	1.02861	0.18005	0.78138	-0.838809	-0.255562	0.100263	-0.672645	-0.134836	-0.669511	-0.980375	-0.0418935	one	one	one	two	zero	zero	thirteen	glabrous	centretop
Canaries	Pericallis papyraceus	La Palma	Jones, K.; Carine, M.	136.3	BM, ORT	2011/3/19	Pine wood north of Fuencaliente	1004	28.5072	-17.8261	M			-0.738709	-0.623149	1.1766	0.018446	-0.762786	-0.678555	-1.05235	-1.39483	-1.02202	1.63279	-1.12203	-0.433337	-0.178779	-0.0608131	zero	one	zero	one	zero	one	eight	glabrous	absent
Canaries	Pericallis papyraceus	La Palma	Jones, K.; Carine, M.; Reyes-Betancort, A.	141.3	BM, ORT	2011/3/19	El Jesus, board of Arecida.	1769	28.693	-17.9465	M			0.389874	0.937784	-0.37247	-0.100516	-0.762786	0.294735	-0.298688	-0.906572	-0.973732	-0.672645	-0.134836	0.245663	-0.316553	-0.0229738	one	zero	zero	one	one	one	eight	glabrous	centretop
Canaries	Pericallis papyraceus	La Palma	Jones, K.; Carine, M.	142.2	BM, ORT	2011/3/19	Road from Las Tricias to Las Muchachas Hoya Grande	786	28.7757	-17.9579	M			-0.362515	0.937784	1.89949	0.0342657	-0.762786	0.119543	-0.00559869	-0.344336	-0.290414	-0.672645	0.438376	0.599924	-0.830075	-0.21217	one	one	zero	two	one	one	eight	glabrous	centretop
Canaries	Pericallis papyraceus	La Palma	Jones, K.; Carine, M.	143.2	BM, ORT	2011/3/19	Steep road leading from Hoya Grande to to Roque de Los Muchachos	1119	28.7856	-17.9187	M			1.2175	-0.831273	0.0111082	0.0955667	0.542678	-1.08734	-1.19749	-0.921368	0.148549	0.249529	-0.803584	-0.433337	-0.404227	-0.174331	one	zero	zero	two	one	one	eight	glabrous	centretop
Canaries	Pericallis papyraceus	La Palma	Jones, K.; Carine, M.	145.2	BM, ORT	2011/3/19	Just before Mirador de la Tosco	1052	28.8269	-17.8152	M			-0.512992	-0.102838	-0.844567	0.0304855	-0.762786	-0.756418	-1.23378	-2.57848	-0.0460578	-0.672645	-1.55725	-2.1456	-0.291503	-1.65006	zero	one	zero	two	one	one	eight	glabrous	centretop
Canaries	Pericallis steetzii	La Gomera	Jones, K.; Carine, M.	205.3	BM, ORT	2011/3/28	Near to Pajaritos, along the path	671	28.1093	-17.245	M			1.14226	0.625598	-0.121669	-1.07074	-0.0375279	-0.892679	0.710376	-0.462701	-0.0460578	-0.672645	-0.538208	-1.31899	-0.567052	-0.21217	one	two	zero	two	one	zero	thirteen	dense	centrebase
Canaries	Pericallis steetzii	La Gomera	Jones, K.; Reyes-Betancort, A.	214.2	BM, ORT	2011/3/29	Close to Arure - Epina junction.	1115	28.1498	-17.2948	M			-1.64158	-0.102838	-0.431482	0.0060253	-0.762786	0.430996	-0.774609	-0.373927	-0.144093	-0.672645	-0.219757	-0.344772	-0.141204	-0.666242	one	two	zero	two	zero	zero	thirteen	dense	allover
Canaries	Pericallis steetzii	La Gomera	Jones, K.; Reyes-Betancort, A.	217.3	BM, ORT	2011/3/29	Before Epina road to Toguluche	1570	28.1581	-17.2891	M			1.5937	-0.102838	-0.977344	-0.182049	-0.762786	1.19016	-0.960232	-0.359132	-0.681091	-0.672645	-0.484868	-0.563911	-0.0227553	-0.455318	one	two	zero	two	zero	zero	twelve	dense	allover
Canaries	Pericallis steetzii	La Gomera	Jones, K.; Reyes-Betancort, A.	219.3	BM, ORT	2011/3/29	Chere le pin	1424	28.1223	-17.2508	M			0.766069	0.833722	1.4569	-0.01753	0.107524	-0.483897	0.230268	-0.477497	-0.485021	-0.672645	-0.516978	0.157098	0.247069	-0.950036	one	one	zero	two	one	zero	thirteen	dense	allover
Canaries	Pericallis steetzii	La Gomera	Jones, K.; Reyes-Betancort, A.	221.3	BM, ORT	2011/3/29	Near to El Rojo road side	868	28.1585	-17.2422	M			0.766069	-1.0394	-0.136422	-0.674904	-0.545208	2.16345	0.346108	0.291879	-0.631341	-0.672645	0.0866963	0.051577	0.31022	0.0814809	one	two	zero	one	zero	zero	thirteen	sparse	allover
Canaries	Pericallis steetzii	La Gomera	Jones, K.; Reyes-Betancort, A.	225.3	BM, ORT	2011/3/29	Just before Tunel de Agulo	1160	28.1921	-17.1988	M			0.389874	-2.70439	-0.593766	-0.950578	0.869045	-0.834281	-0.284731	0.380653	0.685547	-0.672645	1.30881	0.452316	-0.416752	-0.439206	one	two	zero	two	one	zero	twelve	dense	centrebase
Canaries	Pericallis steetzii	La Gomera	Jones, K.; Reyes-Betancort, A.	226.3	BM, ORT	2011/3/30	Tamargada	946	28.1838	-17.2366	M			0.540352	-0.310962	-1.05111	-0.35682	-0.545208	1.30696	-0.710408	-0.551476	-0.144093	-0.211558	0.831132	0.983707	0.0717202	1.4906	one	two	zero	two	zero	zero	thirteen	dense	centrebase
Canaries	Pericallis steetzii	La Gomera	Jones, K.; Reyes-Betancort, A.	227.3	BM, ORT	2011/3/30	Further up road from Tamargada	640	28.1863	-17.2254	M			-0.0615591	-0.623149	-0.460989	-0.123558	0.578941	-0.250307	-0.482915	0.513814	-0.681091	-0.211558	0.19423	0.393272	-0.491902	1.16896	one	one	one	two	zero	zero	twelve	dense	centrebase
Canaries	Pericallis steetzii	Tenerife	Jones, K.; Reyes-Betancort, A.	315.2	BM, ORT	2012/05/14	El Burgado	685	28.4	-16.5667	M			0.389874	-1.0394	-0.136422	-0.0488196	-0.762786	0.119543	-0.131208	0.351061	0.782119	0.249529	0.884207	-1.4666	-0.779976	-0.704081	zero	three	one	two	one	one	twelve	dense	allover
Canaries	Pericallis cruenta	Tenerife	Jones, K.; Reyes-Betancort, A.	318.1	BM, ORT	2012/5/14	Above Agua Mansa	711	28.3333	-16.5167	A	B2	C2
Canaries	Pericallis cruenta	Tenerife	Jones, K.; Reyes-Betancort, A.	241.4*	BM, ORT	2011/3/30	Track to Galeria de Benza	701	28.4001	-16.4737	A	C12	C3
Canaries	Pericallis echinata	Tenerife	Jones, K.; Carine, M.; Reyes-Betancort, A.	193.1	BM, ORT	2011/3/26	Barranco del Ruiz, along the path to Icod el Alto, Cruz pedro dominguez	862	28.3877	-16.6194	A	G2	E3
Canaries	Pericallis echinata	Tenerife	Jones, K.; Reyes-Betancort, A.	232.1	BM, ORT	2011/03/30	Guia de Isora - Barranco de Tagara	640	28.2043	-16.7512	A	D3	E1
Canaries	Pericallis echinata	Tenerife	Jones, K.; Reyes-Betancort, A.	232.5	BM, ORT	2011/03/30	Guia de Isora - Barranco de Tagara	820	28.2043	-16.7512	A	D4	E1
Canaries	Pericallis cruenta	Tenerife	Jones, K.; Reyes-Betancort, A.	240.3	BM, ORT	2011/3/30	Above La Corujera in track to Galeria de Benza near to Lomo Gomez sign.	616	28.4022	-16.478	A	D2	C3
Canaries	Pericallis echinata	Tenerife	Jones, K.; Padrón Mederos, M. A.	314.1	BM, ORT	2012/5/14	La Bollello beach	616	28.4167	-16.5	A	B11	E3
Canaries	Pericallis echinata	Tenerife	Jones, K.; Reyes-Betancort, A.	339.1	BM, ORT	2012/5/17	Roque del Conde, NNW facing slopes from peak, opposite side to Sabina	637	28.1	-16.6833	A	H3	E2
Canaries	Pericallis echinata	Tenerife	Jones, K.; Reyes-Betancort, A.	340.1	BM, ORT	2012/5/17	Follow path to Barranco del Rey, west of Roque de Imoque. North of Roque de Conde	637	28.1	-16.6833	A	A4	E2
Canaries	Pericallis echinata	Tenerife	Jones, K.; Reyes-Betancort, A.	341.1	BM, ORT	2012/5/17	Follow path to Barranco del Ray, west of Roque de Moque. North of Roque de Conde	360	28.1	-16.6833	A	E11	E2
Canaries	Pericallis echinata	Tenerife	Jones, K.; Reyes-Betancort, A.	342.1	BM, ORT	2012/5/17	Northern end of Barrando del Infierno	360	28.1398	-16.6958	A	B4	E2
Canaries	Pericallis echinata	Tenerife	Jones, K.; Reyes-Betancort, A.	345.2	BM, ORT	2012/5/17	Barranco del Infierno path with lots of Pinus and Sonchus	1433	28.1448	-16.6958	A	F11	E2
Canaries	Pericallis echinata	Tenerife	Jones, K.; Carine, M.; Reyes-Betancort, A.	194.1*	BM, ORT	2011/3/26	Playa de San Marcos	1376	28.3771	-16.7233	A	A11	E3
Canaries	Pericallis murrayi	El Hierro	Jones, K.; Carine, M.; Reyes-Betancort, A.	178.1	BM, ORT	2011/3/24	Just before sign for Villa de Valverde, Ermita Sanlazaro	1036	27.8171	-17.9157	A	G10	M2
Canaries	Pericallis murrayi	El Hierro	Jones, K.; Padrón Mederos, M. A.	160.1	BM, ORT	2011/3/23	Camino de Jinama	708	27.7346	-18.0427	A	C6	M1
Canaries	Pericallis murrayi	El Hierro	Jones, K.; Carine, M.; Reyes-Betancort, A.	176.1	BM, ORT	2011/3/24	El Sabina	626	27.7547	-18.1183	A	F10	M1
Canaries	Pericallis murrayi	El Hierro	Jones, K.; Carine, M.; Reyes-Betancort, A.	177.1	BM, ORT	2011/3/24	Below Guarazoca, road side	788	27.8183	-17.9646	A	H5	M2
Canaries	Pericallis murrayi	El Hierro	Jones, K.; Carine, M.; Reyes-Betancort, A.	179.1	BM, ORT	2011/3/24	Heading south towards Mirador de Isora	788	27.7447	-17.9485	A	H10	M2
Canaries	Pericallis murrayi	El Hierro	Jones, K.; Carine, M.; Reyes-Betancort, A.	175.1*	BM, ORT	2011/3/24	Mirador de Bascos	788	27.7547	-18.1183	A	E10	M1
Canaries	Pericallis papyraceus	La Palma	Jones, K.; Carine, M.	144.1	BM, ORT	2011/3/19	Road to Barlovento coast	1603	28.8066	-17.8663	A	F7	P1
Canaries	Pericallis papyraceus	La Palma	Jones, K.; Carine, M.	149.1	BM, ORT	2011/3/20	Cubo de la Galga, up path before the first bridge	1052	28.7623	-17.776	A	A8	P1
Canaries	Pericallis steetzii	La Gomera	Jones, K.; Reyes-Betancort, A.	207.3	BM, ORT	2011/3/28	Near Los Roques, Zarcita (name of rock)	986	28.1144	-17.2125	A	A12	S1
Canaries	Pericallis steetzii	La Gomera	Jones, K.; Reyes-Betancort, A.	211.1	BM, ORT	2011/3/28	Road to Arure	986	28.1473	-17.3078	A	B9	S1
Canaries	Pericallis steetzii	La Gomera	Jones, K.; Reyes-Betancort, A.	249.1	BM, ORT	2011/3/31	Lomo Carretón, Alojera	590	28.1398	-17.3173	A	C10	S1
Canaries	Pericallis echinata	Tenerife	Jones, K.; Carine, M.; Reyes-Betancort, A.	193.2	BM, ORT	2011/3/26	Barranco del Ruiz, along the path to Icod el Alto, Cruz pedro dominguez	862	28.3877	-16.6194	A	E2	E3
Archipelago/dataset	Taxon	Island	Collector(s)	Collection number (*= a replicate was sampled for AFLP analysis)	Herbarium	Collection date	Locality	Alitutude (m.s.l)	Latitude	Longitude	Analyses (A: only AFLP, M: only morphology, A and M:both)	Well (AFLP analyses)	Population code for AMOVA	Ray floret ligule length/width ratio (log)	Petiolar sinus length (log)	Leaf length/width ratio (log)	Capitula head width (log)	Disc floret corolla length (log)	Disc floret stamen length (log)	Length of highest bract (log)	Leaf abaxial indumentum: glabrous (zero), sparse (one), dense (two)	Number of auricles: none (zero), 1-3 (some), all (all)	Disc floret cypselae indumentum: smooth, pubesent	Ray stigma curvature: straight (0), slight (1), strong (2)	Disc floret stigma curvature: straight (0), slight (1), strong (2)
Azores	Pericallis malvifolia subsp. caldeirae	Terceira	Jones, K; Mills, A	305.1	BM	2011/6/24	Rocha do Chambre	501	38.7452	-27.2326	A and M	A4	T1	0.685995	0.0791812	-0.110973	0.566131	0.805817	0.0174793	0.477121	dense	all	smooth
Azores	Pericallis malvifolia subsp. caldeirae	Terceira	Jones, K; Mills, A	305.4	BM, ORT	2011/6/24	Rocha do Chambre	581	38.7452	-27.2326	A	A8	T1
Azores	Pericallis malvifolia subsp. caldeirae	Terceira	Jones, K; Mills, A	306.1	BM	2011/6/24	Rocha do Chambre, further up slopes, near lots of Euphorbia stygiana	533	38.7477	-27.2334	A and M	B4	T1	0.729627	-0.0457575	0.0157943	0.601417	0.83405	0.0470051	0.350274	dense	all	smooth
Azores	Pericallis malvifolia subsp. caldeirae	Terceira	Jones, K; Mills, A	306.2	BM	2011/6/24	Rocha do Chambre, further up slopes, near lots of Euphorbia stygiana	533	38.7477	-27.2334	A and M	B8	T1	0.643995	0.302865	-0.0732319	0.645851	0.807834	0.0408614	0.247681	light	all	smooth
Azores	Pericallis malvifolia subsp. caldeirae	Faial	Açores_NHM	90	BM	2008/07/12	West facing gully below Cabeço Gordo.	861	38.5762	-28.7057	A	B9	FA2
Azores	Pericallis malvifolia subsp. caldeirae	São Miguel	Schaefer, H.	2011-59	DNA material only	2011/06/05	Lagoa do Fogo	525	37.7501	-25.4673	A	C4	SM4
Azores	Pericallis malvifolia subsp. caldeirae	Terceira	Jones, K; Mills, A	306.3	BM	2011/6/24	Rocha do Chambre, further up slopes, near lots of Euphorbia stygiana	533	38.7477	-27.2334	A and M	C8	T1	0.589883	-0.154902	-0.196875	0.533522	0.755212	-0.0269996	0.305101	dense	all	smooth
Azores	Pericallis malvifolia subsp. caldeirae	Terceira	Jones, K; Mills, A	308.2	BM	2011/6/25	Inside caldeira Santa Barbara, on right hand side when walking along path towards the north of the caldeira, on flat ground	831	38.7323	-27.3102	A and M	D8	T2	0.633418	-0.154902	-0.134	0.547633	0.777965	-0.00715292	0.325304	dense	all	smooth
Azores	Pericallis malvifolia subsp. caldeirae	Terceira	Jones, K; Mills, A	305.2	BM	2011/6/24	Rocha do Chambre	501	38.7452	-27.2326	A and M	H7	T1	0.672011	-0.154902	-0.124939	0.531331	0.790736	-0.00268721	0.447158	dense	all	smooth
Azores	Pericallis malvifolia subsp. caldeirae	Faial	Açores_NHM	90.2	BM	2008/07/12	West facing gully below Cabeço Gordo.	861	38.5762	-28.7057	A and M	H9	FA2	0.640978	0.361728	-0.065596	0.612784	0.80618	0.113943	0.50515	dense	all	smooth
Azores	Pericallis malvifolia subsp. caldeirae	Terceira	Jones, K; Mills, A; Moura, M	305.3	BM	2011/6/24	Rocha do Chambre	501	38.7452	-27.2326	M			0.69896	0.0413927	-0.0198342	0.609524	0.822657	0.0412479	0.320331	light	all	smooth
Azores	Pericallis malvifolia subsp. caldeirae	Terceira	Jones, K; Mills, A; Moura, M	308.3	BM	2011/6/25	Inside caldeira Santa Barbara, on right hand side when walking along path towards the north of the caldeira, on flat ground	831	38.7323	-27.3102	M
Azores	Pericallis malvifolia subsp. caldeirae	Faial	Castello do Paiva, Baron	s.n.	BM	1862					M			0.862472	0.462398	-0.0221143	0.724276	0.838849	-0.154902	0.556303	dense	all	smooth
Azores	Pericallis malvifolia subsp. caldeirae	Faial	Bothelo Goncalves, I.		BM, COI	1968-07-18					M			0.793391	-0.39794	-0.0884219	-0.30103	0.812913	0.0791812	0.633468	dense	all	smooth
Azores	Pericallis malvifolia subsp. caldeirae	Faial	Bothelo Goncalves, I.		BM, COI	1973-08-08					M			0.748188	-0.221849	0.0222764	0.0413927	0.763428	-0.30103	0.662758	dense	all	smooth
Azores	Pericallis malvifolia subsp. caldeirae	Faial	Cunha		LISU	2/8/1838					M			0.838149	0.322219	-0.00549747	0.690196	0.812913	0.0791812	0.491362	dense	all	smooth
Azores	Pericallis malvifolia subsp. caldeirae	Faial	Cunha		LISU	2/8/1838					M			0.669007	-0.69897	-0.150386	0.716003	0.857332	0.146128	0.568202	dense	all	smooth
Azores	Pericallis malvifolia subsp. caldeirae	Faial	Cunha		LISU	2/8/1838					M			0.650665	-0.221849	-0.120192	0.681241	0.869232	0.0413927	0.50515	dense	zero	smooth
Azores	Pericallis malvifolia subsp. malvifola	Faial	Guthnick		BM						M			0.942008	0.50515	-0.0334238	0.80618	0.826075	-0.221849	0.39794	dense	all	pubescent
Azores	Pericallis malvifolia subsp. malvifolia	Santa Maria	Jones, K.; Moura, M	269.8	BM	2011/6/10	On tracks out of Barreiro, near to Anjoes. Also on road further down the track.	200	36.987	-25.105	A and M	A1	SA1	0.559308	0.322219	-0.0660198	0.792392	0.792392	0.0791812	0.0413927	dense	all	pubescent
Azores	Pericallis malvifolia subsp. malvifolia	São Miguel	Açores_NHM	122.3	BM	2008/07/14	Ribeirinha: growing on soil bank next to road leading to the harbour	10	37.8222	-25.6215	A	A10	SM1
Azores	Pericallis malvifolia subsp. malvifolia	São Miguel	Jones, K; Martins, J; Mills, A	284.1	BM, ORT	2011/6/15	Nordeste, along the road to Nordeste campsite	17	37.8403	-25.1523	A	A3	SM3
Azores	Pericallis malvifolia subsp. malvifolia	Santa Maria	Jones, K.; Moura, M	274.3	BM	2011/6/11	Poco Grande, just before sign for Feiteras de Sta Barbara	202	36.9927	-25.0721	A and M	A5	SA2	0.587662	0.491362	-0.153483	0.612784	0.908485	0.0791812	0.231323	dense	some	pubescent
Azores	Pericallis malvifolia subsp. malvifolia	São Miguel	Jones, K.; Martins, J	279.3	BM	2011/6/12	Road to Porto Formoso, next to road side	149	37.8222	-25.4215	A and M	A6	SM1	0.937852	0.278754	-0.0371997	0.633468	0.851258	0.0751596	0.146128	dense	zero	pubescent
Azores	Pericallis malvifolia subsp. malvifolia	Pico	Jones, K; Mills, A; Moura, M	291.4	BM, ORT	2011/6/18	Terra Alta, road along coast out of Riberinha towars Amaro	363	38.4463	-28.1244	A	A7	PI1
Azores	Pericallis malvifolia subsp. malvifolia	Faial	Açores_NHM	82	BM	2008/07/11	Miradouro Ribeira das Cabras (N. Coast)	202	38.6031	-28.7523	A and M	A9	FA1	0.717855	0.146128	-0.105958	0.579784	0.832509	0.20412	0.230449	dense	zero	pubescent
Azores	Pericallis malvifolia subsp. malvifolia	Santa Maria	Jones, K.; Moura, M	270.1*	BM	2011/6/10	Down the road from Fatima, near São Pedro	118	36.9993	-25.1066	A and M	B1	SA2	0.550228	0.431364	0.00553249	0.633468	0.716003	0.113943	0.190508	dense	zero	pubescent
Azores	Pericallis malvifolia subsp. malvifolia	São Jorge	Belo Maciel, M. G.; Martins, J.; Barros Moreira, O.	PM-SJTCN-1	BM, AZU	2008/07/16	Topo – Canto Norte do Topo numa ribeira.	371	38.5657	-27.7991	A	B10	SJ1
Azores	Pericallis malvifolia subsp. malvifolia	Santa Maria	Carine, M. and Schaefer, H.	SM10	BM	2009/03/18	São Lourenço, roadside	315	36.9863	-25.0553	A and M	B11	SA2	0.787106	0.0791812	-0.0421977	0.579784	0.832509	0.0791812	0.414973	dense	all	smooth
Azores	Pericallis malvifolia subsp. malvifolia	Santa Maria	Jones, K.; Moura, M	275.1	BM	2011/6/11	Road from São Lourenco to Santa Espirito	187	36.9813	-25.0501	A and M	B2	SA2	0.48192	0.361728	-0.0505564	0.591065	0.78533	0.113943	0.208515	dense	all	pubescent
Azores	Pericallis malvifolia subsp. malvifolia	São Miguel	Jones, K.; Martins, J, Mills, A	281.1	BM	2011/6/15	Road down to parking area to Madrugada, steep slopes next to road side.	75	37.825	-25.1513	A and M	B3	SM2	0.836143	0.531479	-0.0143582	0.591065	0.832509	0.0413927	0.278754	light	zero	pubescent
Azores	Pericallis malvifolia subsp. malvifolia	Santa Maria	Jones, K.; Moura, M	275.2	BM	2011/6/11	Road from São Lourenco to Santa Espirito	187	36.9813	-25.0501	A and M	B5	SA2	0.522879	0.518514	-0.0990582	0.633468	0.832509	0.0455846	-0.0457575	dense	all	pubescent
Azores	Pericallis malvifolia subsp. malvifolia	Santa Maria	Jones, K.; Moura, M	271.3	BM	2011/6/10	Road to São Lourenco from Arrebatao	118	36.9836	-25.0548	A and M	B6	SA3	0.432918	0.491362	-0.0947863	0.579784	0.755875	0.0148866	0.113943	dense	all	pubescent
Azores	Pericallis malvifolia subsp. malvifolia	Faial	Jones, K; Mills, A; Moura, M	296.2	BM	2011/6/18	Ribeira dos Cabras, next to Miradouro bridge	229	38.6031	-28.7523	A and M	B7	FA1	0.671386	0.447158	-0.203457	0.681241	0.755875	0.0192092	0.146128	dense	some	pubescent
Azores	Pericallis malvifolia subsp. malvifolia	Santa Maria	Jones, K.; Moura, M	277.1	BM	2011/6/12	Lagoinhas	230	37.0066	-25.0882	A and M	C2	SA2	0.6084	0.255273	-0.106455	0.653213	0.748188	0.0190315	0.0791812	dense	some	pubescent
Azores	Pericallis malvifolia subsp. malvifolia	São Miguel	Jones, K; Martins, J; Mills, A	286.1	BM	2011/6/15	Santana, roadside, get locality from Jose	220	37.8401	-25.1875	A and M	C3	SM3	0.723794	0.50515	-0.0173741	0.792392	0.838849	0.130334	0.212344	dense	some	pubescent
Azores	Pericallis malvifolia subsp. malvifolia	Santa Maria	Jones, K.; Moura, M	278.2	BM	2011/6/12	Feiterinha, path leading to farmland from road	230	37.0066	-25.0882	A and M	C5	SA2	0.503135	0.556303	-0.0813049	0.763428	0.838849	0.113943	0.146128	dense	all	pubescent
Azores	Pericallis malvifolia subsp. malvifolia	São Miguel	Jones, K.; Martins, J, Mills, A	282.3	BM, ORT	2011/6/15	Closer to the sea, Madrugada, down walking path	75	37.825	-25.1513	A	C6	SM2
Azores	Pericallis malvifolia subsp. malvifolia	São Jorge	Jones, K; Mills, A; Moura, M	299.3	BM	2011/6/21	Path from Serra Topo to Faja da Caldeira do Santo Cristo	28	38.6168	-27.9206	A and M	C7	SJ1	0.48192	0.230449	0.0311935	0.69897	0.690196	0.022104	0.20412	dense	some	pubescent
Azores	Pericallis malvifolia subsp. malvifolia	São Miguel	Açores_NHM	122.1	BM	2008/07/14	Ribeirinha: growing on soil bank next to road leading to the harbour	10	38.4463	-28.1244	A and M	C9	SM1	0.597695	0.531479	-0.0358048	0.591065	0.832509	0.0413927	0.255273	dense	zero	smooth
Azores	Pericallis malvifolia subsp. malvifolia	Santa Maria	Jones, K.; Moura, M	272.3*	BM	2011/6/10	Fonte de Jordao, road leading to Praia beach	278	36.9467	-25.0459	A and M	D1	SA3	0.547012	0.414973	-0.0276714	0.662758	0.690196	0.146128	0.172904	dense	all	pubescent
Azores	Pericallis malvifolia subsp. malvifolia	Santa Maria	Carine, M. and Schaefer, H.	SM3 (2)	BM	2009/03/17	Maia, lighthouse	5	36.9445	-25.0167	A	D10	SA3
Azores	Pericallis malvifolia subsp. malvifolia	São Miguel	Açores_NHM	6.1	BM	2008/07/02	Beach at Ribeira Seco do Porto. At base of cliffs of dry valley, W. of the beach access point and stream.	25	37.81	-25.5262	A and M	D11	SM1	0.836746	0.255273	-0.0373817	0.633468	0.863323	0.0791812	0.278754	dense	all	pubescent
Azores	Pericallis malvifolia subsp. malvifolia	Santa Maria	Jones, K.; Moura, M	278.1	BM	2011/6/12	Feiterinha, path leading to farmland from road	230	37.0066	-25.0882	A and M	D2	SA2	0.454845	0.255273	-0.157123	0.70757	0.690196	-0.154902	0.113943	dense	some	pubescent
Azores	Pericallis malvifolia subsp. malvifolia	Pico	Jones, K; Mills, A; Moura, M	291.1	BM	2011/6/18	Terra Alta, road along coast out of Riberinha towars Amaro	363	38.4463	-28.1244	A and M	D3	PI1	0.560095	0.361728	-0.164586	0.591065	0.748188	0.00559969	0.0413927	dense	some	pubescent
Azores	Pericallis malvifolia subsp. malvifolia	Santa Maria	Jones, K.; Moura, M	269.3	BM	2011/6/10	On tracks out of Barreiro, near to Anjoes. Also on road further down the track.	200	36.987	-25.105	A and M	D4	SA1	0.576253	0.361728	-0.108094	0.70757	0.792392	0.0348567	0.278754	dense	zero	pubescent
Azores	Pericallis malvifolia subsp. malvifolia	São Miguel	Jones, K.; Martins, J	279.2	BM	2011/6/12	Road to Porto Formoso, next to road side	149	37.8222	-25.4215	A and M	D5	SM1	0.669007	0.146128	-0.0875025	0.732394	0.857332	-0.0457575	0.113943	dense	zero	pubescent
Azores	Pericallis malvifolia subsp. malvifolia	São Miguel	Jones, K.; Martins, J, Mills, A	283.3	BM, ORT	2011/6/15	Sea level, Porto Lombo	0	37.7541	-25.158	A	D6	SM2
Azores	Pericallis malvifolia subsp. malvifolia	São Jorge	Jones, K; Mills, A; Moura, M	300.2	BM, ORT	2011/6/22	Road before Topo towards Barreiro from Santo Antonio, path is in direction of Ribeira Funda and starts at sharp bend on road.	263	38.5657	-27.7991	A	D7	SJ1
Azores	Pericallis malvifolia subsp. malvifolia	Santa Maria	Carine, M. and Schaefer, H.	SM3 (1)	BM	2009/03/17	Maia, lighthouse	5	36.9445	-25.0167	A and M	D9	SA3	0.438057	0.462398	-0.0804605	0.792392	0.863323	0.0791812	0.342423	dense	zero	pubescent
Azores	Pericallis malvifolia subsp. malvifolia	Santa Maria	Jones, K.; Moura, M	274.5*	BM, ORT	2011/6/11	Poco Grande, just before sign for Feiteras de Sta Barbara	202	36.9927	-25.0721	A	E1	SA2
Azores	Pericallis malvifolia subsp. malvifolia	Santa Maria	Carine, M. and Schaefer, H.	SM9.2	BM	2009/03/18	Fátima, North coast	240	37.0103	-25.1022	A and M	E10	SA2	0.490485	0.20412	-0.0656788	0.672098	0.838849	0.176091	0.176091	dense	zero	pubescent
Azores	Pericallis malvifolia subsp. malvifolia	São Miguel	Açores_NHM	14.3	BM	2008/07/03	Track leading from parking area to beach south of Ponta da Madrugada	10	37.825	-25.1513	A	E11	SM2
Azores	Pericallis malvifolia subsp. malvifolia	São Miguel	Jones, K.; Martins, J	279.1	BM	2011/6/12	Road to Porto Formoso, next to road side	149	37.8222	-25.4215	A and M	E2	SM1	0.56275	0.20412	-0.0798448	0.633468	0.838849	0.113943	0.278754	dense	zero	pubescent
Azores	Pericallis malvifolia subsp. malvifolia	Faial	Jones, K; Mills, A; Moura, M	295.1	BM	2011/6/18	On road to Ribeira Funda, just before sign for Canada Funda	206	36.9445	-25.0167	A and M	E3	FA2	0.569179	0.342423	0.0840337	0.681241	0.863323	0.0800449	0.278754	dense	zero	pubescent
Azores	Pericallis malvifolia subsp. malvifolia	Santa Maria	Jones, K.; Moura, M	270.2*	BM	2011/6/10	Down the road from Fatima, near São Pedro	118	36.9993	-25.1066	A and M	E4	SA2	0.640324	0.342423	-0.0860053	0.591065	0.748188	0.0791812	-0.0457575	dense	all	pubescent
Azores	Pericallis malvifolia subsp. malvifolia	São Miguel	Jones, K.; Martins, J	280.2	BM, ORT	2011/6/12	Porto Formoso, in the creek next to the snack bar	17	37.81	-25.4215	A	E5	SM1
Azores	Pericallis malvifolia subsp. malvifolia	São Miguel	Jones, K; Martins, J; Mills, A	284.3	BM, ORT	2011/6/15	Nordeste, along the road to Nordeste campsite	17	37.8403	-25.1523	A	E6	SM3
Azores	Pericallis malvifolia subsp. malvifolia	São Jorge	Jones, K; Mills, A; Moura, M	300.3	BM, ORT	2011/6/22	Road before Topo towards Barreiro from Santo Antonio, path is in direction of Ribeira Funda and starts at sharp bend on road.	263	38.5657	-27.7991	A	E7	SJ1
Azores	Pericallis malvifolia subsp. malvifolia	Faial	Jones, K; Mills, A; Moura, M	295.2	BM	2011/6/18	On road to Ribeira Funda, just before sign for Canada Funda	206	36.5957	-25.0433	A and M	E8	FA2	0.6173	0.20412	-0.0690809	0.50515	0.857332	0.0791812	0.146128	dense	zero	pubescent
Azores	Pericallis malvifolia subsp. malvifolia	Santa Maria	Carine, M. and Schaefer, H.	SM9.1	BM	2009/03/18	Fátima, North coast	240	37.0103	-25.1022	A	E9	SA2
Azores	Pericallis malvifolia subsp. malvifolia	Santa Maria	Jones, K.; Moura, M	269.1	BM	2011/6/10	On tracks out of Barreiro, near to Anjoes. Also on road further down the track.	200	36.9918	-27.8415	A and M	F1	SA1	0.376451	0.39794	-0.0999649	0.716003	0.763428	0.0191143	0.230449	dense	all	pubescent
Azores	Pericallis malvifolia subsp. malvifolia	São Jorge	Carine, M. and Schaefer, H.	SJ13 (2)	BM	2010/03/21	North coast west of Topo	510	38.5841	-27.8415	A and M	F10	SJ1	0.558594	0.380211	-0.0117915	0.724276	0.799341	0.0413927	0.255273	dense	zero	pubescent
Azores	Pericallis malvifolia subsp. malvifolia	Santa Maria	Jones, K.; Moura, M	271.1	BM	2011/6/10	Road to São Lourenco from Arrebatao	118	36.9836	-25.0548	A and M	F2	SA2	0.597314	0.278754	-0.114473	0.755875	0.778151	0.0336893	0.146128	light	some	pubescent
Azores	Pericallis malvifolia subsp. malvifolia	Faial	Jones, K; Mills, A; Moura, M	296.1	BM	2011/6/18	Ribeira dos Cabras, next to Miradouro bridge	229	38.6031	-28.7523	A and M	F3	FA1	0.718566	0.322219	-0.0810333	0.70757	0.880814	0.0684077	0.20412	dense	zero	pubescent
Azores	Pericallis malvifolia subsp. malvifolia	Santa Maria	Jones, K.; Moura, M	271.2	BM	2011/6/10	Road to São Lourenco from Arrebatao	118	36.9836	-25.0548	A and M	F4	SA2	0.628389	0.342423	-0.0654263	0.792392	0.78533	0.113943	0.194625	light	all	pubescent
Azores	Pericallis malvifolia subsp. malvifolia	São Miguel	Jones, K.; Martins, J, Mills, A	281.3	BM, ORT	2011/6/15	Road down to parking area to Madrugada, steep slopes next to road side.	75	37.825	-25.1513	A	F5	SM2
Azores	Pericallis malvifolia subsp. malvifolia	São Miguel	Jones, K; Martins, J; Mills, A	285.3	BM	2011/6/15	Road down to Boca do Ribeira	1	37.8343	-25.1523	A and M	F6	SM3	0.686381	0.462398	0.0130953	0.851258	0.851258	0.0211893	0.0791812	dense	some	pubescent
Azores	Pericallis malvifolia subsp. malvifolia	São Jorge	Jones, K; Mills, A; Moura, M	301.2	BM	2011/6/22	Road side, north facing slopes, on the road down to Faja dos Cubres and in steep streams at the road side.	100	38.6437	-27.9825	A and M	F7	SJ2	0.381072	0.278754	-0.115795	0.672098	0.70757	-0.221849	0.113943	light	all	pubescent
Azores	Pericallis malvifolia subsp. malvifolia	Faial	Jones, K; Mills, A; Moura, M	295.3	BM	2011/6/18	On road to Ribeira Funda, just before sign for Canada Funda	206	37.0103	-25.1022	A and M	F8	FA2	0.540403	0.462398	-0.071767	0.612784	0.763428	0.0413927	0.0791812	dense	some	pubescent
Azores	Pericallis malvifolia subsp. malvifolia	São Jorge	Carine, M. and Schaefer, H.	SJ13.1	BM	2009/03/17	North coast west of Topo	510	38.5841	-27.8415	A	F9	SJ1
Azores	Pericallis malvifolia subsp. malvifolia	Santa Maria	Jones, K.; Moura, M	273.1	BM	2011/6/11	Road out of Maia to Espirito	0	36.9445	-25.0167	A and M	G1	SA3	0.472574	0.278754	-0.11472	0.579784	0.826075	-0.09691	0.113943	dense	zero	pubescent
Azores	Pericallis malvifolia subsp. malvifolia	São Miguel	Açores_NHM	14.2	BM	2008/07/03	Track leading from parking area to beach south of Ponta da Madrugada	10	37.825	-25.1513	A	G10	SM2
Azores	Pericallis malvifolia subsp. malvifolia	São Miguel	Jones, K.; Martins, J	280.1	BM, ORT	2011/6/12	Porto Formoso, in the creek next to the snack bar	17	37.81	-25.4215	A	G2	SM1
Azores	Pericallis malvifolia subsp. malvifolia	São Jorge	Jones, K; Mills, A; Moura, M	300.1	BM	2011/6/22	Road before Topo towards Barreiro from Santo Antonio, path is in direction of Ribeira Funda and starts at sharp bend on road.	263	38.5657	-27.7991	A and M	G3	SJ1	0.684247	0.146128	-0.0431569	0.662758	0.770852	-0.0457575	0.146128	dense	some	pubescent
Azores	Pericallis malvifolia subsp. malvifolia	Santa Maria	Jones, K.; Moura, M	272.2	BM	2011/6/10	Fonte de Jordao, road leading to Praia beach	278	36.9467	-25.0459	A and M	G4	SA3	0.534417	0.531479	-0.01524	0.60206	0.778151	0.0413927	0.0791812	dense	all	pubescent
Azores	Pericallis malvifolia subsp. malvifolia	São Miguel	Jones, K; Martins, J; Mills, A	284.2	BM, ORT	2011/6/15	Nordeste, along the road to Nordeste campsite	17	37.8403	-25.1523	A	G5	SM3
Azores	Pericallis malvifolia subsp. malvifolia	Pico	Jones, K; Mills, A; Moura, M	290.2	BM	2011/6/18	Ribeirinha: growing on soil bank next to road leading to the harbour	10	38.4447	-28.0761	A and M	G6	PI1	0.629731	0.262881	0.0591215	0.462398	0.838849	-0.154902	0.0791812	dense	zero	smooth
Azores	Pericallis malvifolia subsp. malvifolia	São Jorge	Jones, K; Mills, A; Moura, M	301.3	BM	2011/6/22	Road side, north facing slopes, on the road down to Faja dos Cubres and in steep streams at the road side.	100	38.6437	-27.9825	A and M	G7	SJ2	0.400925	0.20412	-0.159223	0.70757	0.78533	0.0413927	0.0791812	dense	all	pubescent
Azores	Pericallis malvifolia subsp. malvifolia	São Jorge	Jones, K; Mills, A	304.2	BM	2011/6/23	Path down to Faja do Joao Diaz	210	38.6572	-28.0238	A and M	G8	SJ3	0.519873	0.0791812	-0.0292894	0.69897	0.78533	-0.0457575	0.146128	light	some	pubescent
Azores	Pericallis malvifolia subsp. malvifolia	São Miguel	Açores_NHM	14.1	BM	2008/07/03	Track leading from parking area to beach south of Ponta da Madrugada	10	37.825	-25.1513	A and M	G9	SM2	0.793391	0.50515	-0.0741017	0.681241	0.838849	0.146128	0.230449	dense	zero	pubescent
Azores	Pericallis malvifolia subsp. malvifolia	São Miguel	Jones, K.; Martins, J, Mills, A	283.1	BM, ORT	2011/6/15	Sea level, Porto Lombo	0	37.7541	-25.158	A	H2	SM2
Azores	Pericallis malvifolia subsp. malvifolia	São Jorge	Jones, K; Mills, A; Moura, M	301.1	BM	2011/6/22	Road side, north facing slopes, on the road down to Faja dos Cubres and in steep streams at the road side.	100	38.3394	-27.4795	A and M	H3	SJ2	0.806978	0.230449	-0.051587	0.748188	0.832509	0.176091	0.322219	dense	all	pubescent
Azores	Pericallis malvifolia subsp. malvifolia	Santa Maria	Jones, K.; Moura, M	273.2	BM	2011/6/11	Road out of Maia to Espirito	0	36.9445	-25.0167	A and M	H4	SA3	0.504274	0.491362	-0.0621479	0.623249	0.792392	0.113943	-0.0457575	dense	zero	pubescent
Azores	Pericallis malvifolia subsp. malvifolia	Pico	Jones, K; Mills, A; Moura, M	291.5	BM, ORT	2011/6/18	Terra Alta, road along coast out of Riberinha towars Amaro	363	38.4463	-28.1244	A	H6	PI1
Azores	Pericallis malvifolia subsp. malvifolia	São Miguel	Açores_NHM	4	BM	2008/07/02	Ribeira Seca do Porto. Shaded bank above road approximately 300m before public car park.	62	37.8228	-25.4479	M			0.738479	0.342423	-0.0680533	0.662758	0.826075	0.0413927	0.255273	dense	zero	pubescent
Azores	Pericallis malvifolia subsp. malvifolia	São Miguel	Açores_NHM	6.2	BM	2008/07/02	Beach at Ribeira Seco do Porto. At base of cliffs of dry valley, W. of the beach access point and stream.	25	37.81	-25.5262	M			0.723104	0.518514	-0.0407941	0.681241	0.880814	0.0815334	0.243038	dense	all	pubescent
Azores	Pericallis malvifolia subsp. malvifolia	Terceira	Carine, M.; Jones, K. Rumsey, F.	14	BM	2010/09/26	Serra do Santa Barbara	806	38.4398	-27.1862	M			0.710656	0.361728	-0.0559952	0.672098	0.863323	0.0649456	0.380211	dense	all	smooth
Azores	Pericallis malvifolia subsp. malvifolia	São Miguel	Açores_NHM	15	BM	2008/07/03	Track leading from parking area to beach south of Ponta da Madrugada	10	37.7867	-25.1436	M			0.907246	0.544068	-0.0642986	0.748188	0.863323	0.20412	0.255273	dense	zero	pubescent
Azores	Pericallis malvifolia subsp. malvifolia	São Miguel	Açores_NHM	16	BM	2008/07/03	Track leading from parking area to beach south of Ponta da Madrugada	10	37.7867	-25.1436	M			0.82263	0.361728	-0.0465761	0.732394	0.812913	-0.09691	0.113943	dense	zero	pubescent
Azores	Pericallis malvifolia subsp. malvifolia	Terceira	Carine, M.; Jones, K. Rumsey, F.	26	BM	2010/09/27	Steep slopes below Rocha da Chambre	513	38.4498	-27.1394	M			0.812913	0.322219	0.042752	0.732394	0.838849	0.0934217	0.50515	dense	all	smooth
Azores	Pericallis malvifolia subsp. malvifolia	Terceira	Carine, M.; Jones, K. Rumsey, F.	35	BM	2010/09/27	At base of cliffs below Rocha da Chambre	529	38.4485	-27.14	M			0.778151	0.278754	-0.0258073	0.681241	0.880814	0.0772764	0.20412	dense	some	pubescent
Azores	Pericallis malvifolia subsp. malvifolia	Sao Jorge	Carine, M.; Jones, K. Rumsey, F.	55	BM	2010/09/28	Path leading to Fajo da Ribeira Funda from forest track W of Canto Norte do Topo	342	38.3455	-27.4929	M			0.534417	0.531479	-0.173243	0.623249	0.763428	0.0791812	0.113943	dense	all	pubescent
Azores	Pericallis malvifolia subsp. malvifolia	Santa Maria	Jones, K.; Moura, M	269.2	BM	2011/6/10	On tracks out of Barreiro, near to Anjoes. Also on road further down the track.	200	36.987	-25.105	M			0.54636	0.278754	-0.109699	0.662758	0.826075	0.0319888	0.361728	dense	all	pubescent
Azores	Pericallis malvifolia subsp. malvifolia	Santa Maria	Jones, K.; Moura, M	269.4	BM	2011/6/10	On tracks out of Barreiro, near to Anjoes. Also on road further down the track.	200	36.987	-25.105	M			0.48971	0.322219	-0.0934217	0.681241	0.770852	0.113943	0.380211	dense	all	pubescent
Azores	Pericallis malvifolia subsp. malvifolia	Santa Maria	Jones, K.; Moura, M	269.5	BM	2011/6/10	On tracks out of Barreiro, near to Anjoes. Also on road further down the track.	200	36.987	-25.105	M			0.458028	0.230449	-0.107375	0.724276	0.799341	0.0791812	0.176091	dense	zero	pubescent
Azores	Pericallis malvifolia subsp. malvifolia	Santa Maria	Jones, K.; Moura, M	269.6	BM	2011/6/10	On tracks out of Barreiro, near to Anjoes. Also on road further down the track.	200	36.987	-25.105	M			0.642594	0.568202	-0.133654	0.579784	0.778151	0.0299675	0.207242	light	all	pubescent
Azores	Pericallis malvifolia subsp. malvifolia	Santa Maria	Jones, K.; Moura, M	269.7	BM	2011/6/10	On tracks out of Barreiro, near to Anjoes. Also on road further down the track.	200	36.987	-25.105	M			0.575188	0.612784	-0.0836421	0.60206	0.78533	0.0413927	0.0791812	light	all	pubescent
Azores	Pericallis malvifolia subsp. malvifolia	Santa Maria	Jones, K.; Moura, M	272.1	BM	2011/6/10	Fonte de Jordao, road leading to Praia beach	278	36.987	-25.105	M			0.48734	0.477121	-0.0891446	0.612784	0.740363	0.113943	0.0413927	dense	all	pubescent
Azores	Pericallis malvifolia subsp. malvifolia	Santa Maria	Jones, K.; Moura, M	272.3	BM	2011/6/10	Fonte de Jordao, road leading to Praia beach	278	36.987	-25.105	M			0.451416	0.447158	-0.00987075	0.591065	0.770852	0.0332313	0.0791812	dense	zero	pubescent
Azores	Pericallis malvifolia subsp. malvifolia	Santa Maria	Jones, K.; Moura, M	273.3	BM	2011/6/11	Road out of Maia to Espirito	0	36.9927	-25.0721	M			0.575408	0.531479	-0.173243	0.724276	0.826075	0.0418194	0.176091	dense	all	pubescent
Azores	Pericallis malvifolia subsp. malvifolia	Santa Maria	Jones, K.; Moura, M	274.1	BM	2011/6/11	Road out of Maia to Espirito	202	36.9927	-25.0721	M			0.566062	0.322219	-0.0251107	0.70757	0.851258	0.0791812	0.146128	light	some	pubescent
Azores	Pericallis malvifolia subsp. malvifolia	Santa Maria	Jones, K.; Moura, M	274.2	BM	2011/6/11	Road out of Maia to Espirito	202	36.9927	-25.0721	M			0.574031	0.462398	0.0143978	0.690196	0.838849	0.113943	0.213258	light	all	pubescent
Azores	Pericallis malvifolia subsp. malvifolia	Santa Maria	Jones, K.; Moura, M	275.3	BM	2011/6/11	Road from São Lourenco to Santa Espirito	187	36.9813	-25.0501	M			0.582925	0.322219	-0.0118992	0.672098	0.832509	0.0556775	0.30103	light	zero	pubescent
Azores	Pericallis malvifolia subsp. malvifolia	Santa Maria	Jones, K.; Moura, M	276.1	BM	2011/6/12	Just below Pico Alto	435	36.9733	-25.0879	M			0.502232	0.556303	-0.10067	0.681241	0.838849	-0.0457575	0.322219	dense	all	pubescent
Azores	Pericallis malvifolia subsp. malvifolia	Santa Maria	Jones, K.; Moura, M	276.2	BM	2011/6/12	Just below Pico Alto	435	36.9733	-25.0879	M			0.49541	0.361728	-0.0891446	0.633468	0.799341	0.0791812	0.255273	dense	zero	pubescent
Azores	Pericallis malvifolia subsp. malvifolia	Santa Maria	Jones, K.; Moura, M	276.3	BM	2011/6/12	Just below Pico Alto	435	36.9733	-25.0879	M			0.547012	0.322219	-0.0730209	0.633468	0.724276	-0.0457575	0.0791812	dense	some	pubescent
Azores	Pericallis malvifolia subsp. malvifolia	Santa Maria	Jones, K.; Moura, M	277.2	BM	2011/6/12	Lagoinhas	230	37.0066	-25.0882	M			0.439333	0.278754	-0.0979552	0.724276	0.851258	0.146128	0.20412	dense	all	pubescent
Azores	Pericallis malvifolia subsp. malvifolia	Santa Maria	Jones, K.; Moura, M	277.3	BM	2011/6/12	Lagoinhas	230	37.0066	-25.0882	M			0.572505	0.361728	-0.163707	0.623249	0.70757	-0.00128822	0.176091	dense	all	pubescent
Azores	Pericallis malvifolia subsp. malvifolia	Santa Maria	Jones, K.; Moura, M	277.4	BM	2011/6/12	Lagoinhas	230	37.0066	-25.0882	M			0.477121	0.176091	-0.164192	0.69897	0.681241	-0.187087	0.20412	dense	some	pubescent
Azores	Pericallis malvifolia subsp. malvifolia	Santa Maria	Jones, K.; Moura, M	278.3	BM	2011/6/12	Feiterinha, path leading to farmland from road	230	37.0066	-25.0882	M			0.887296	0.322219	-0.00934003	0.612784	0.838849	0.0734097	0.176091	dense	zero	pubescent
Azores	Pericallis malvifolia subsp. malvifolia	São Miguel	Jones, K; Mills, A; Moura, M	282.1	BM	2011/6/15	Closer to the sea, Madrugada, down walking path	75	37.825	-25.1513	M			0.674146	-0.09691	-0.102419	0.755875	0.832509	0.0791812	0.39794	dense	zero	pubescent
Azores	Pericallis malvifolia subsp. malvifolia	São Miguel	Jones, K; Mills, A; Moura, M	282.2	BM	2011/6/15	Closer to the sea, Madrugada, down walking path	75	37.825	-25.1513	M			0.834633	0.462398	0.00590886	0.724276	0.857332	-0.0457575	0.230449	light	zero	pubescent
Azores	Pericallis malvifolia subsp. malvifolia	São Miguel	Jones, K; Mills, A; Moura, M	285.1	BM	2011/6/15	Road down to Boca do Ribeira	1	37.8343	-25.1523	M			0.576655	0.0791812	-0.115068	0.681241	0.832509	0.146128	0.230449	light	zero	pubescent
Azores	Pericallis malvifolia subsp. malvifolia	São Miguel	Jones, K; Mills, A; Moura, M	285.2	BM	2011/6/15	Road down to Boca do Ribeira	1	37.8343	-25.1523	M			0.812913	0.322219	-0.096082	0.724276	0.799341	0.0413927	0.176091	dense	zero	pubescent
Azores	Pericallis malvifolia subsp. malvifolia	São Miguel	Jones, K; Mills, A; Moura, M	286.2	BM	2011/6/15	Santana, roadside, get locality from Jose	220	37.8401	-25.1875	M			0.694118	0.591065	-0.0770679	0.770852	0.875061	0.0844196	0.146128	dense	some	pubescent
Azores	Pericallis malvifolia subsp. malvifolia	São Miguel	Jones, K; Mills, A; Moura, M	286.3	BM	2011/6/15	Santana, roadside, get locality from Jose	220	37.8401	-25.1875	M			0.628389	0.477121	-0.0741017	0.491362	0.662758	-0.221849	0.243038	light	zero	pubescent
Azores	Pericallis malvifolia subsp. malvifolia	Pico	Jones, K; Mills, A; Moura, M	290.1	BM	2011/6/18	Ribeirinha: growing on soil bank next to road leading to the harbour	10	38.4447	-28.0761	M			0.644612	0.230449	-0.049218	0.653213	0.838849	0.0791812	0.146128	dense	some	pubescent
Azores	Pericallis malvifolia subsp. malvifolia	Pico	Jones, K; Mills, A; Moura, M	290.3	BM	2011/6/18	Ribeirinha: growing on soil bank next to road leading to the harbour	10	38.4447	-28.0761	M			0.721536	0.113943	-0.0669468	0.672098	0.819544	0.113943	0.342423	dense	all	smooth
Azores	Pericallis malvifolia subsp. malvifolia	Pico	Jones, K; Mills, A; Moura, M	291.2	BM	2011/6/18	Terra Alta, road along coast out of Riberinha towars Amaro	363	38.4463	-28.1244	M			0.430664	0.431364	-0.196678	0.491362	0.70757	-0.09691	0.278754	dense	some	smooth
Azores	Pericallis malvifolia subsp. malvifolia	Pico	Jones, K; Mills, A; Moura, M	291.3	BM	2011/6/18	Terra Alta, road along coast out of Riberinha towars Amaro	363	38.4463	-28.1244	M			0.801632	0.20412	-0.0895221	0.681241	0.892095	0.0413927	0.322219	dense	zero	pubescent
Azores	Pericallis malvifolia subsp. malvifolia	Faial	Jones, K; Mills, A; Moura, M	296.3	BM	2011/6/18	Ribeira dos Cabras, next to Miradouro bridge	229	38.6031	-28.7523	M			0.678448	0.431364	0.0864805	0.623249	0.681241	0.0441521	0.230449	dense	all	pubescent
Azores	Pericallis malvifolia subsp. malvifolia	São Jorge	Jones, K; Mills, A; Moura, M	299.1	BM	2011/6/21	Path from Serra Topo to Faja da Caldeira do Santo Cristo	28	38.6168	-27.9206	M			0.446087	0.255273	-0.100238	0.612784	0.70757	-0.0037768	0.0791812	light	all	pubescent
Azores	Pericallis malvifolia subsp. malvifolia	São Jorge	Jones, K; Mills, A; Moura, M	299.2	BM	2011/6/21	Path from Serra Topo to Faja da Caldeira do Santo Cristo	28	38.6168	-27.9206	M			0.538867	0.20412	-0.126117	0.633468	0.724276	8.42e-05	0.230449	light	all	pubescent
Azores	Pericallis malvifolia subsp. malvifolia	São Jorge	Jones, K; Mills, A; Moura, M	299.4	BM	2011/6/21	Path from Serra Topo to Faja da Caldeira do Santo Cristo	28	38.6168	-27.9206	M			0.492361	0.278754	-0.0852433	0.681241	0.70757	-0.09691	0.176091	light	some	pubescent
Azores	Pericallis malvifolia subsp. malvifolia	São Jorge	Jones, K; Mills, A; Moura, M	299.5	BM	2011/6/21	Path from Serra Topo to Faja da Caldeira do Santo Cristo	28	38.6168	-27.9206	M			0.746894	0.0413927	0.0215397	0.70757	0.78533	0.0413927	0.09691	dense	all	pubescent
Azores	Pericallis malvifolia subsp. malvifolia	São Jorge	Jones, K; Mills, A; Moura, M	300.4	BM	2011/6/22	Road before Topo towards Barreiro from Santo Antonio, path is in direction of Ribeira Funda and starts at sharp bend on road.	263	38.5657	-27.7991	M			0.535113	0.361728	-0.138949	0.591065	0.763428	0.0791812	0.113943	light	all	pubescent
Azores	Pericallis malvifolia subsp. malvifolia	São Jorge	Jones, K; Mills, A; Moura, M	301.4	BM	2011/6/22	Road side, north facing slopes, on the road down to Faja dos Cubres and in steep streams at the road side.	100	38.6437	-27.9825	M			0.318404	-0.0457575	0.0143978	0.70757	0.80618	0.0791812	0.176091	light	some	pubescent
Azores	Pericallis malvifolia subsp. malvifolia	São Jorge	Jones, K; Mills, A; Moura, M	304.1	BM	2011/6/23	Path down to Faja do Joao Diaz	210	38.7274	-27.2276	M			0.852785	-0.0457575	-0.0517068	0.724276	0.812913	0.0791812	0.380211	dense	all	pubescent
Azores	Pericallis malvifolia subsp. malvifolia	São Jorge	Jones, K; Mills, A; Moura, M	304.3	BM	2011/6/23	Path down to Faja do Joao Diaz	210	38.7274	-27.2276	M			0.927449	0.39794	-0.0807351	0.732394	0.869232	0.0413927	0.255273	dense	zero	pubescent
Azores	Pericallis malvifolia subsp. malvifolia	São Jorge	Jones, K; Mills, A; Moura, M	304.4	BM	2011/6/23	Path down to Faja do Joao Diaz	210	38.7274	-27.2276	M			0.486076	0.30103	-0.147967	0.60206	0.763428	0.113943	0.20412	light	some	pubescent
Azores	Pericallis malvifolia subsp. malvifolia	São Jorge	Jones, K; Mills, A; Moura, M	304.5	BM	2011/6/23	Path down to Faja do Joao Diaz	210	38.7274	-27.2276	M			0.655831	0.0413927	-0.174104	0.538768	0.785536	-0.00428486	0.50515	dense	all	smooth
Azores	Pericallis malvifolia subsp. malvifolia	São Jorge	Carine, M. Schaefer, H.	SJ7	BM	2010/03/21	Faja de Joao Dias	400	38.5841	-27.8415	M			0.655306	0.322219	-0.0645992	0.662758	0.851258	0.20412	0.380211	light	zero	pubescent
Azores	Pericallis malvifolia subsp. malvifolia	São Miguel	Carreiro, T.	358	BM	08/1898	Lameiro				M			0.800201	0.491362	-0.0263289	0.690196	0.851258	0.0791812	0.176091	dense	some	pubescent
Azores	Pericallis malvifolia subsp. malvifolia	Pico	Dansereau		BM						M			0.842953	0.342423	-0.0213631	0.591065	0.812913	0.113943	0.230449	light	zero	smooth
Azores	Pericallis malvifolia subsp. malvifolia	São Miguel	Hoschstetter		BM						M			0.835447	0.380211	-0.0368714	0.716003	0.812913	-0.0457575	0.230449	dense	some	pubescent
Azores	Pericallis malvifolia subsp. malvifolia	São Miguel	Hunt, T. C.	s.n.	BM	1845					M			0.757565	0.556303	0.0429691	0.70757	0.959041	0.0413927	0.176091	dense	all	pubescent
Azores	Pericallis malvifolia subsp. malvifolia	São Miguel	Hunt, T. C.	s.n.	K	1845					M			0.734686	0.447158	-0.0775141	0.591065	0.939519	0.113943	0.230449	dense	some	pubescent
Azores	Pericallis malvifolia subsp. malvifolia	São Miguel	Hunt, T. C.	s.n.	BM	1847					M			0.641569	0.50515	-0.0229492	0.672098	0.944483	0.0791812	0.255273	dense	some	pubescent
Azores	Pericallis malvifolia subsp. malvifolia	São Miguel	Hunt, T. C.	s.n.	K	1847					M			0.827513	0.50515	-0.0760902	0.612784	0.963788	0.0413927	0.113943	dense	all	pubescent
Azores	Pericallis malvifolia subsp. malvifolia	Santa Maria	Masson, F.	s.n.	BM	1776					M			0.726158	0.342423	0.0493616	0.680674	0.852878	0.0820503	0.278679	light	some	pubescent
Azores	Pericallis malvifolia subsp. malvifolia	Santa Maria	Palhinha		LISU	1937-06-20					M			0.787697	0.50515	-0.0562559	0.716003	0.913814	0.0413927	0.322219	dense	all	pubescent
Azores	Pericallis malvifolia subsp. malvifolia	São Jorge	Palhinha		LISU	1937-06-17					M			0.745967	0.414973	-0.17792	0.579784	0.832509	0.0326008	0.491362	dense	all	pubescent
Azores	Pericallis malvifolia subsp. malvifolia	São Jorge	Palhinha		LISU	1937-06-17					M			0.850238	0.361728	-0.11961	0.612784	0.812913	-0.0457575	0.531479	dense	all	pubescent
Azores	Pericallis malvifolia subsp. malvifolia	São Jorge	Palhinha		LISU	1937-06-17					M			0.805135	0.50515	-0.129439	0.662758	0.851258	0.0791812	0.568202	dense	all	pubescent
Azores	Pericallis malvifolia subsp. malvifolia	São Jorge	Palhinha		LISU	1937-06-17					M			0.740363	0.380211	-0.110541	0.672098	0.863323	0.146128	0.477121	dense	all	pubescent
Azores	Pericallis malvifolia subsp. malvifolia	Faial	Parry, S.	222	BM, AZU						M			0.877283	0.322219	-0.0163904	0.716003	0.80618	0.0413927	0.50515	dense	some	pubescent
Azores	Pericallis malvifolia subsp. malvifolia	São Miguel	Palhinha		BM						M			0.442907	0.0791812	-0.115984	0.653213	0.623249	-0.09691	0.278754	light	zero	pubescent
Azores	Pericallis malvifolia subsp. malvifolia	Santa Maria	Lowe	s.n.	K						M			0.519086	0.146128	-0.140733	0.681241	0.857332	0.146128	0.322219	dense	some	pubescent
Azores	Pericallis malvifolia subsp. malvifolia	São Miguel	Welcwitch, F.	s.n.	BM	07/1847					M			0.801632	0.531479	-0.0602294	0.591065	0.913814	0.0832841	0.278754	dense	some	pubescent
