# Supplementary material for: Why do different oceanic archipelagos harbour contrasting levels of species diversity? The macaronesian endemic genus Pericallis (Asteraceae) provides insight into explaining the ‘Azores diversity Enigma’
Source: BMC Evol Biol. 2016 Oct 8;16:202. doi: 10.1186/s12862-016-0766-1 (PMC5055660; doi:10.1186/s12862-016-0766-1)
Supplement: Additional file 7: Table S4. — AFLP primer and labelled-dye information. (XLSX 8 kb) [file 12862_2016_766_MOESM7_ESM.xlsx]

## Sheet: Sheet1
Table S4 Jones et al. Pericallis AFLP primer and labelled-dye information.
Selective primers	5' florescent-labelled dye
Mse-CTG	Eco-ACT FAM™
	Eco-ACC NED™
	Eco-AAG HEX™
Mse-CAT	Eco-ACT FAM™
	Eco-ACC NED™
	Eco-AAG HEX™
Mse-CAG	Eco-ACT FAM™
	Eco-ACC NED™
	Eco-AAG HEX™
